# Supplementary material for: Novel Fatty Acid Biomarkers in Psoriasis and the Role of Modifiable Factors: Results from the METHAP Clinical Study
Source: Biomolecules. 2024 Sep 4;14(9):1114. doi: 10.3390/biom14091114 (PMC11430636; doi:10.3390/biom14091114)
Supplement: Supplementary file 1 [file biomolecules-14-01114-s001.zip]

Archive with 1 entries (1 files):
- biomolecules-3168487-supplementary.pdf
